# Supplementary material for: Active Autophagy Is Associated with Favorable Outcome in Patients with Surgically Resected Cholangiocarcinoma
Source: Cancers (Basel). 2023 Aug 29;15(17):4322. doi: 10.3390/cancers15174322 (PMC10486413; doi:10.3390/cancers15174322)
Supplement: Supplementary file 1 [file cancers-15-04322-s001.zip]

Archive with 1 entries (1 files):
- cancers-2468463-supplementary.pdf
